# Supplementary material for: A Small De Novo CNV Deletion of the Paternal Copy of FOXF1, Leaving lncRNA FENDRR Intact, Provides Insight into Their Bidirectional Promoter Region
Source: Noncoding RNA. 2023 Oct 9;9(5):61. doi: 10.3390/ncrna9050061 (PMC10609350; doi:10.3390/ncrna9050061)
Supplement: Supplementary file 1 [file ncrna-09-00061-s001.zip]

Archive with 1 entries (1 files):
- ncrna-2605979-supplementary.pdf
